# Supplementary material for: LC-MS/HRMS Analysis, Anti-Cancer, Anti-Enzymatic and Anti-Oxidant Effects of Boerhavia diffusa Extracts: A Potential Raw Material for Functional Applications
Source: Antioxidants (Basel). 2021 Dec 16;10(12):2003. doi: 10.3390/antiox10122003 (PMC8698501; doi:10.3390/antiox10122003)
Supplement: Supplementary file 1 [file antioxidants-10-02003-s001.zip]

Archive with 1 entries (1 files):
- antioxidants-1486217-supplementary.pdf
